# Supplementary material for: Revealing the Flavor Characteristics of Beiwudu Hulatang Using Electronic Nose, Electronic Tongue Combined with GC-IMS and Sensory Analysis
Source: Foods. 2025 Nov 26;14(23):4054. doi: 10.3390/foods14234054 (PMC12692602; doi:10.3390/foods14234054)
Supplement: Supplementary file 1 [file foods-14-04054-s001.zip]

Archive with 1 entries (1 files):
- foods-3985011-supplementary.pdf
